# Supplementary material for: Assessing reward preference using operant behavior in male and female mice
Source: PLoS One. 2023 Sep 12;18(9):e0291419. doi: 10.1371/journal.pone.0291419 (PMC10497155; doi:10.1371/journal.pone.0291419)
Supplement: S1 File — (XLSX) [file pone.0291419.s001.xlsx]

## Sheet: Figure 1
Figure 1A		Figure 1B		Figure 1C		Figure 1D		Figure 1E		Figure 1F		Figure 1G		Figure 1H		Figure 1I		Figure 1J		Figure 1K		Figure 1L
PRT	Sucrose	PRT	Sucrose	PRT	Sucrose	PRT	Sucrose	DPP	Sucrose	DPP	Sucrose	DPP	Sucrose	DPP	Sucrose	DPP	PRT	DPP	PRT	DPP	PRT	DPP	PRT
76	33.5	80	16	116	17	118.5	8	142.5	14.5	56	13	95	31	73.5	10	13	183.5	38	94.5	163	32	97	9.5
115.5	18	86.5	8	74.5	37	113	13	121	10	105.5	20.5	68	39	93.5	15.5	9.5	95	19	89.5	133.5	36.5	99	15
114	20	110	15	187	12	104.5	5.5	142.5	26.5	41	10	48	73	79	13.5	15	141	25.5	119	120.5	37	111	16
85	28	100.5	20	121.5	53.5	77.5	26.5	167.5	22.5	74.5	12	63.5	37.5	50.5	37.5	17	149	10.5	98.5	165.5	48	96.5	4
92.5	35.5	119.5	16.5	71.5	10	77.5	7	96	19	70	7	127	22	86	15.5	26.5	110.5	30	100	108.5	37.5	77.5	37
118	52.5	106	5	123	29.5	128.5	10	148.5	12	101.5	15.5	89.5	39	81.5	17.5	21.5	99.5	21.5	91	152	17	102	6.5
135	19.5	113	32.5	116	14	85	20.5	117.5	34.5	62.5	15.5	38.5	83.5	95	13	30	116	28	162.5	136.5	41	68	12.5
76.5	51			96	34.5	85	17.5	82	52	68	26	105	27.5	98.5	14.5	15	130.5	9	97.5	117	24.5	66.5	16
119.5	40.5			117	27	98	18	134.5	17	71.5	7.5	83	21.5	48	32	25	107	14	88	169.5	41.5	88	12.5
129.5	32			178	16	139	16	139	42	83	22	105.5	25.5	109.5	9.5	25.5	143	17.5	101.5	141.5	24.5	105	26
				135.5	17	148	6.5	135.5	28	93	16	117.5	29	135.5	8.5	21	107	32	69	203	14.5	107	6.5
				113	14			134	45.5			110	21.5			45	103.5

## Sheet: Figure 2
Figure 2A		Figure 2B		Figure 2C		Figure 2D		Figure 2E		Figure 2F		Figure 2G		Figure 2H		Figure 2I		Figure 2J		Figure 2K		Figure 2L
Plain	Chocolate	Plain	Chocolate	Plain	Chocolate	Plain	Chocolate	Plain	Banana	Plain	Banana	Plain	Banana	Plain	Banana	Chocolate	Banana	Chocolate	Banana	Chocolate	Banana	Chocolate	Banana
80	72	73	24.5	91	62.5	37.5	56.5	65	77.5	43.5	18.5	71.5	111.5	22	136.5	20	137	28	50	198.5	16	43.5	115.5
10.5	136.5	95	16.5	53.5	58	53.5	43	127	37	11.5	78	42.5	64	76.5	14.5	14.5	129.5	26	68	47	257.5	19	132.5
101	20.5	81.5	34	76.5	59	83.5	17	44	152	31	68	48.5	60	18.5	90.5	57	143	48.5	89.5	95	100.5	122.5	28.5
72	80.5	56.5	50.5	34	123.5	34	67.5	116.5	52.5	31.5	37.5	88	64.5	9	66	60	114	36	174.5	20.5	138.5	16.5	109.5
82	35	82.5	32.5	63.5	72	94.5	37	65	84	72	72.5	84.5	61	23	74.5	37.5	157	12	169	135	27	78	84
96.5	47	96	33	53	97.5	114.5	15	61	64.5	42.5	41	50	56.5	14.5	113	34	151.5	34.5	101.5	136.5	56	75.5	48.5
86	50	80.5	25	60.5	55.5	65	50.5	89	60.5	13.5	77	100	87.5	20.5	120	25	118	26	99	128	15	65.5	57.5
128	47.5	50	37.5	23	70	102.5	20.5	103.5	28.5	25	85	88.5	43	26.5	82.5	42	97	23.5	111.5	209	34.5	62	96
112	22	105	17.5	39	124.5	107.5	47.5	102	28.5			106	88	53	66.5	26	122.5	10.5	89			31.5	71
103.5	105	85	25.5	47.5	75	73.5	42.5	32.5	153.5			149	28	75.5	41	57.5	157.5	8.5	132.5			34	100.5
121	26			37.5	93.5			108.5	48			33	103	49.5	76.5	83.5	130.5					31.5	107.5
83	60											40	110			21.5	112.5

## Sheet: Figure 3
Figure 3A		Figure 3B		Figure 3C		Figure 3D		Figure 3E		Figure 3F		Figure 3G		Figure 3H		Figure 3I		Figure 3J
Plain	Chocolate	Plain	Chocolate	Plain	Banana	Plain	Banana	Plain	PB	Plain	PB	Chocolate	Banana	Chocolate	Banana	Chocolate	PB	Chocolate	PB
47	55.5	9	25.5	25.5	47	14.5	63.5	40	39	26	36	46	28.5	20	30.5	94	30	41.5	18
37	64.5	37	23	66.5	31	44.5	7	44	54	34	31	22.5	76	18.5	44	53	25	38.5	17.5
62	59	19.5	50	55	41.5	37	34.5	57.5	31	31.5	32.5	39.5	50	24	47	22.5	84	54	32
102.5	11.5	25	47.5	65	28	21	29.5	41.5	13	56	46.5	104	28	16	49	80.5	58.5	29.5	48.5
106	30	53	47.5	56.5	24	27.5	26	19.5	42	26.5	27	91	19	27	51	90	26.5	30	35.5
56	25.5	31.5	60.5	81	29	18	26.5	48.5	35	21	48	39	101.5	25.5	34.5	46.5	57.5	57.5	27
37.5	50.5	21.5	34	64.5	35.5	21	42.5	57.5	11	19.5	48.5	70	16.5	27.5	44.5	22	110.5	20	36
66.5	37	20	41	33.5	65.5	23.5	61	21.5	65	22.5	44	35	76	22.5	48	37	84	45	56.5
16.5	94.5			45.5	93.5			24.5	74	29	42.5	117.5	17.5	39	25	39.5	61	29.5	76.5
82.5	25.5			63.5	52			41.5	52	17	38.5	86	77.5					19.5	89
56	22							72.5	54	18	27	48.5	72.5					43	37.5
70	83									22	52

## Sheet: Figure 4
Figure 4A				Figure 4B				Figure 4C
CD1		C57		CD1		C57		CD1		C57
Males	Females	Males	Females	Males	Females	Males	Females	PRT	Sucrose	PRT	Sucrose
196.5	195	132.5	106.5	152	153.5	97.5	94	152	98	97.5	62
104.5	170	108.5	114	147	111.5	111.5	96.5	147	88.5	111.5	65
156	157.5	144.5	127	121.5	135.5	115.5	100.5	121.5	54.5	115.5	64
166	213.5	109	100.5	152.5	157.5	107	101.5	152.5	61.5	107	102.5
137	146	130	114.5	117	135.5	115	131.5	117	83.5	115	53.5
121	169	112.5	108.5	143.5	150.5	129	129.5	143.5	68.5	129	69
146	177.5	190.5	80.5	136	116	105.5	115.5	136	86.5	105.5	68
145.5	141.5	106.5	82.5	175.5	93	87.5	123	175.5	98.5	87.5	66.5
132	211	102	100.5	134	163.5	122.5	155	134	93.5	122.5	71.5
168.5	166	119	131	208.5	122.5	110.5	116	208.5	126.5	110.5	55.5
128	217.5	101	113.5	147	131	62	158.5	147	102.5	62	45
148.5	133	96	126.5	143	183	89.5	91	143	101.5	89.5	74
109.5	111.5	94.5	126	142.5	106.5	99	109	142.5	121	99	34.5
133.5	199	125	110	164	108.5	69	75	164	114	69	60
134	175	120.5	104	196	152.5	144.5	97.5	196	136	144.5	69.5
113	81.5	136	84.5	169	145.5	83.5	127.5	169	81.5	83.5	72.5
128	152.5	111	138.5	149	106.5	90.5	140.5	149	88	90.5	100.5
170.5	130	145.5	105.5	125.5	187.5	110	109	125.5	103.5	110	92
154.5	130.5	69	102.5	149.5	131.5	78	119.5	149.5	111	78	55.5
127.5	144	126	116	132	194	94	116.5	132	108	94	61
160	194	51	155	130.5	177	138	126	130.5	78	138	78
161.5	152.5	86.5	154.5	186	136	210.5	159	186	153	210.5	51.5
157	127	77	83.5	156.5	150	181	151.5	156.5	72.5	181	71.5
131	126	117	109	157	214.5	136	151	157	97.5	136	50.5
169	107	78	92.5	144	304.5	125	126	144	96.5	125	53.5
190	121	94	88	200	195.5	135	162	200	93	135	44.5
115	101	79	101.5	174	159	99.5	124	174	80.5	99.5	63.5
160.5	149	105	99	194.5	162	141	123	194.5	110	141	84.5
152	128.5	109	108	185.5	192.5		158	185.5	100		59.5
134	122		113	143	143		102.5	143	99		56
151.5	132.5		80	139	243.5		134.5	139	139		86
181	104.5		119	148.5			139	148.5	115.5		78
163.5	131		144	215				215	124		65.5
179.5	146.5			214				214	78		84.5
	131.5			134				134	106.5		56
									139		101.5
									116.5		106
									104		108.5
									132.5		80.5
									121		50.5
									100.5		62.5
									74.5		71
									98.5		65
									89.5		78
									132		60
									110		72
									140.5		70.5
									86.5		64
									111
									135
									163.5
									121

## Sheet: Figure 5
Figure 5A				Figure 5B				Figure 5C				Figure 5D
CD1		C57		CD1		C57		CD1		C57		CD1		C57
PRT	Sucrose	PRT	Sucrose	PRT	Sucrose	PRT	Sucrose	PRT	Sucrose	PRT	Sucrose	PRT	Sucrose	PRT	Sucrose
18.5	18	18	18	26.81193375	24.0957121	19.77391114	22.8836604	67.805	98.13	85.135	90.92	3.43317638	1.3833452	1.33815679	1.6962047
22	20.5	16	18	37.98918981	41.6355223	19.29718075	26.7024153	71.635	59.21	66.625	81.45	2.51877792	2.79274885	3.68991654	1.78141229
19	17	18.5	19	26.44148651	36.295649	19.18394469	26.7663086	76.595	78.88	94.9	72.375	2.24994963	2.46224528	2.29960846	1.67683331
16.5	24.5	18	18	33.91014785	19.3256608	14.4525635	16.7631302	71.615	117.31	84.025		2.86127871	5.19890072	2.1830774	2.60526742
16	20.5	16	20.5	27.60404606	49.8180953	17.858384	26.4492228	71.04	67.955	64.735	69.395	2.12165972	7.21283395	1.97445849	1.48125932
18	26.5	16	19.5	33.44687783	31.8602178	22.00915194	30.1142656	81.485	107.4	68.745	110.285	2.10787706	1.41508439	1.76694251	2.31147657
14.5	17.5	17.5	20.5	23.64460367	39.9551273	19.14071958	20.9035028	37.4	50.25	93.665	95.05	3.48838629	4.96815722	4.27263578	4.08255242
15.5	15	18	20.5	49.4626408	43.951903	15.05632969	22.7956524	63.79	58.92	80.365	89.515	2.46224127	6.33147969	3.98206093	3.05890567
14	15		20	24.3673235	22.4883658		22.5285846	56.725	47.415		81.735	5.2013928	3.04761101		4.70716329
20	15.5		21.5	17.76729256	42.2013073		16.9342184	76.015	61.145		86.255	7.8930054	5.60486027		4.24339174
17	22		21.5	27.8597097	26.9577398		26.0752455	54.72	61.5		97.06	2.51694816	3.96211622		3.91700175
15.5	21.5			24.66190139	56.8206416			62.265	61.115		94.15	3.9959141	3.39363455
